# Supplementary material for: Antimicrobial Resistance Profile of Staphylococcus hyicus Strains Isolated from Brazilian Swine Herds
Source: Antibiotics (Basel). 2022 Feb 6;11(2):205. doi: 10.3390/antibiotics11020205 (PMC8868439; doi:10.3390/antibiotics11020205)
Supplement: Supplementary file 1 [file antibiotics-11-00205-s001.zip]

Archive with 2 entries (2 files):
- Table S1a.pdf
- Table S2a.pdf
